# Supplementary material for: CpG Methylation Altered the Stability and Structure of the i-Motifs Located in the CpG Islands
Source: Int J Mol Sci. 2022 Jun 9;23(12):6467. doi: 10.3390/ijms23126467 (PMC9223787; doi:10.3390/ijms23126467)
Supplement: Supplementary file 1 [file ijms-23-06467-s001.zip]

Archive with 1 entries (1 files):
- ijms-1762667-supplementary.pdf
